# Supplementary material for: Agents Affecting the Plant Functional Traits in National Soil and Water Conservation Demonstration Park (China)
Source: Plants (Basel). 2022 Oct 28;11(21):2891. doi: 10.3390/plants11212891 (PMC9657439; doi:10.3390/plants11212891)
Supplement: Supplementary file 1 [file plants-11-02891-s001.zip]

Archive with 1 entries (1 files):
- plants-1950597-supplementary.pdf
